# Supplementary material for: Evaluation and study of adverse reactions to imiglucerase based on the FAERS database
Source: Orphanet J Rare Dis. 2025 Aug 7;20:406. doi: 10.1186/s13023-025-03934-7 (PMC12329963; doi:10.1186/s13023-025-03934-7)
Supplement: Supplementary file 2 — Additional file 2 Table S2: Complete list of significant adverse event signals for imiglucerase. This table provides the full list of 101 Preferred Termsidentified as significant adverse event signals, organized by System Organ Class. It includes detailed disproportionality analysis statistics for each signal. [file 13023_2025_3934_MOESM2_ESM.xlsx]

## Sheet: Sheet 1
Table S2. Significant adverse event signals for imiglucerase organized by System Organ Class
soc_english	pt_english	Case Reports	ROR(95% CI)	PRR(95% CI)	chisq	IC(IC025)	EBGM(EBGM05)
injury, poisoning and procedural complications	surgical procedure repeated	10	65.1(34.85, 121.6)	65.04(34.74, 121.78)	621.08	6(5.14)	64.08(37.99)
injury, poisoning and procedural complications	paternal exposure timing unspecified	3	53.11(17, 165.85)	53.09(17.03, 165.47)	151.44	5.71(4.29)	52.45(20.23)
injury, poisoning and procedural complications	respiratory fume inhalation disorder	3	49.79(15.95, 155.42)	49.77(15.97, 155.12)	141.72	5.62(4.2)	49.21(18.98)
injury, poisoning and procedural complications	drug exposure before pregnancy	6	27.15(12.17, 60.61)	27.14(12.15, 60.62)	150.1	4.75(3.68)	26.97(13.78)
injury, poisoning and procedural complications	splenic rupture	5	14.27(5.93, 34.34)	14.26(5.9, 34.45)	61.46	3.83(2.67)	14.22(6.82)
injury, poisoning and procedural complications	maternal exposure during breast feeding	8	14(6.99, 28.03)	13.99(7.05, 27.78)	96.17	3.8(2.86)	13.95(7.8)
injury, poisoning and procedural complications	exposure during pregnancy	159	13.69(11.71, 16.02)	13.52(11.56, 15.82)	1838.97	3.75(3.53)	13.48(11.82)
injury, poisoning and procedural complications	exposure via breast milk	9	13.42(6.97, 25.83)	13.41(7.02, 25.61)	103.07	3.74(2.85)	13.37(7.73)
injury, poisoning and procedural complications	skull fracture	4	12.17(4.56, 32.46)	12.16(4.56, 32.4)	40.86	3.6(2.33)	12.13(5.34)
injury, poisoning and procedural complications	tibia fracture	9	9.5(4.94, 18.27)	9.49(4.97, 18.12)	68.23	3.24(2.35)	9.47(5.48)
injury, poisoning and procedural complications	femoral neck fracture	9	8.8(4.58, 16.93)	8.8(4.61, 16.8)	62.06	3.13(2.24)	8.78(5.08)
injury, poisoning and procedural complications	exposure to sars-cov-2	3	8.36(2.69, 25.95)	8.36(2.68, 26.06)	19.39	3.06(1.64)	8.34(3.23)
injury, poisoning and procedural complications	clavicle fracture	6	7.76(3.48, 17.29)	7.76(3.47, 17.33)	35.24	2.95(1.88)	7.74(3.96)
injury, poisoning and procedural complications	maternal exposure before pregnancy	9	7.54(3.92, 14.5)	7.53(3.94, 14.38)	50.9	2.91(2.02)	7.52(4.35)
injury, poisoning and procedural complications	product preparation issue	6	6.73(3.02, 14.99)	6.72(3.01, 15.01)	29.19	2.75(1.68)	6.71(3.44)
nervous system disorders	pyramidal tract syndrome	4	47.74(17.82, 127.92)	47.72(17.91, 127.15)	180.94	5.56(4.29)	47.2(20.69)
nervous system disorders	myoclonic epilepsy	11	39.7(21.92, 71.9)	39.66(22.03, 71.4)	410.72	5.3(4.48)	39.3(23.91)
nervous system disorders	dementia with lewy bodies	4	24.59(9.2, 65.73)	24.59(9.23, 65.52)	89.99	4.61(3.34)	24.45(10.74)
nervous system disorders	neurological decompensation	7	16.25(7.73, 34.14)	16.24(7.71, 34.2)	99.72	4.02(3.01)	16.18(8.69)
nervous system disorders	status epilepticus	35	15.84(11.36, 22.09)	15.8(11.32, 22.05)	483.43	3.98(3.5)	15.74(11.92)
nervous system disorders	parkinson's disease	52	14.29(10.88, 18.78)	14.23(10.82, 18.72)	637.91	3.83(3.44)	14.19(11.29)
nervous system disorders	apraxia	4	13.54(5.07, 36.14)	13.54(5.08, 36.08)	46.3	3.75(2.49)	13.5(5.94)
nervous system disorders	tonic clonic movements	3	11.72(3.78, 36.42)	11.72(3.76, 36.53)	29.34	3.55(2.13)	11.69(4.53)
nervous system disorders	neurological symptom	12	10.83(6.15, 19.1)	10.82(6.13, 19.1)	106.73	3.43(2.65)	10.8(6.72)
nervous system disorders	epilepsy	57	9.81(7.56, 12.73)	9.76(7.56, 12.59)	447.56	3.28(2.91)	9.74(7.83)
nervous system disorders	cerebellar syndrome	3	6.42(2.07, 19.92)	6.42(2.06, 20.01)	13.7	2.68(1.26)	6.41(2.48)
respiratory, thoracic and mediastinal disorders	adenoidal hypertrophy	3	38.62(12.39, 120.39)	38.61(12.39, 120.34)	108.92	5.26(3.84)	38.27(14.78)
respiratory, thoracic and mediastinal disorders	apnoeic attack	4	33.26(12.43, 88.97)	33.25(12.48, 88.59)	124.14	5.04(3.77)	33(14.48)
respiratory, thoracic and mediastinal disorders	laryngospasm	11	19.78(10.94, 35.78)	19.76(10.98, 35.58)	195.06	4.3(3.48)	19.68(11.98)
respiratory, thoracic and mediastinal disorders	restrictive pulmonary disease	4	17.1(6.4, 45.65)	17.09(6.41, 45.54)	60.36	4.09(2.82)	17.03(7.49)
respiratory, thoracic and mediastinal disorders	tonsillar hypertrophy	4	12.17(4.56, 32.46)	12.16(4.56, 32.4)	40.86	3.6(2.33)	12.13(5.34)
respiratory, thoracic and mediastinal disorders	stridor	7	11.82(5.63, 24.82)	11.81(5.61, 24.87)	69.09	3.56(2.56)	11.78(6.33)
respiratory, thoracic and mediastinal disorders	upper respiratory tract inflammation	3	11.43(3.68, 35.5)	11.43(3.67, 35.62)	28.47	3.51(2.09)	11.4(4.42)
respiratory, thoracic and mediastinal disorders	apnoea	16	9.81(6.01, 16.03)	9.8(6, 16)	126.19	3.29(2.6)	9.78(6.49)
respiratory, thoracic and mediastinal disorders	pulmonary hypertension	32	7.4(5.23, 10.48)	7.39(5.19, 10.52)	176.41	2.88(2.39)	7.37(5.51)
respiratory, thoracic and mediastinal disorders	aspiration	13	6.19(3.59, 10.67)	6.18(3.57, 10.7)	56.4	2.63(1.87)	6.17(3.92)
musculoskeletal and connective tissue disorders	bone infarction	29	316.62(217.03, 461.93)	315.83(217.63, 458.34)	8471.24	8.2(7.66)	294.04(214.36)
musculoskeletal and connective tissue disorders	hip deformity	4	46.56(17.38, 124.75)	46.55(17.47, 124.03)	176.34	5.53(4.25)	46.05(20.19)
musculoskeletal and connective tissue disorders	bone cyst	3	14.84(4.78, 46.1)	14.83(4.76, 46.22)	38.57	3.89(2.47)	14.79(5.73)
musculoskeletal and connective tissue disorders	pathological fracture	15	14.65(8.82, 24.33)	14.63(8.79, 24.35)	189.88	3.87(3.16)	14.59(9.54)
musculoskeletal and connective tissue disorders	kyphosis	5	13.32(5.54, 32.05)	13.31(5.51, 32.15)	56.77	3.73(2.57)	13.28(6.37)
musculoskeletal and connective tissue disorders	bone disorder	47	11.94(8.96, 15.9)	11.89(8.86, 15.95)	467.74	3.57(3.16)	11.86(9.33)
musculoskeletal and connective tissue disorders	osteonecrosis	80	11.21(9, 13.97)	11.14(8.98, 13.82)	736.92	3.47(3.16)	11.11(9.24)
musculoskeletal and connective tissue disorders	bone pain	126	10.78(9.04, 12.85)	10.67(8.94, 12.73)	1102.7	3.41(3.16)	10.65(9.19)
musculoskeletal and connective tissue disorders	periarthritis	4	8.89(3.33, 23.71)	8.89(3.34, 23.69)	27.94	3.15(1.88)	8.87(3.9)
neoplasms benign, malignant and unspecified (incl cysts and polyps)	gammopathy	3	76.32(24.36, 239.08)	76.3(24.48, 237.81)	219	6.23(4.8)	74.97(28.84)
neoplasms benign, malignant and unspecified (incl cysts and polyps)	monoclonal gammopathy	3	23.52(7.56, 73.15)	23.51(7.54, 73.28)	64.3	4.55(3.13)	23.39(9.05)
neoplasms benign, malignant and unspecified (incl cysts and polyps)	hepatic cancer metastatic	3	16.73(5.38, 51.98)	16.72(5.36, 52.11)	44.17	4.06(2.64)	16.66(6.45)
neoplasms benign, malignant and unspecified (incl cysts and polyps)	breast cancer in situ	5	16.7(6.94, 40.21)	16.7(6.91, 40.34)	73.49	4.06(2.9)	16.63(7.98)
neoplasms benign, malignant and unspecified (incl cysts and polyps)	plasmacytoma	5	12.8(5.32, 30.8)	12.79(5.29, 30.9)	54.2	3.67(2.52)	12.76(6.12)
neoplasms benign, malignant and unspecified (incl cysts and polyps)	haemangioma	4	9.16(3.43, 24.44)	9.16(3.44, 24.41)	29.01	3.19(1.93)	9.14(4.02)
neoplasms benign, malignant and unspecified (incl cysts and polyps)	non-hodgkin's lymphoma	9	7.23(3.76, 13.91)	7.23(3.79, 13.81)	48.23	2.85(1.96)	7.22(4.18)
neoplasms benign, malignant and unspecified (incl cysts and polyps)	adenocarcinoma	3	6.39(2.06, 19.83)	6.39(2.05, 19.92)	13.61	2.67(1.26)	6.38(2.47)
infections and infestations	epiglottitis	5	46.19(19.13, 111.52)	46.17(19.11, 111.53)	218.57	5.51(4.35)	45.68(21.85)
infections and infestations	dengue fever	12	30.4(17.23, 53.66)	30.37(17.2, 53.62)	338.48	4.91(4.13)	30.17(18.75)
infections and infestations	varicella	6	12.62(5.66, 28.13)	12.62(5.65, 28.19)	63.98	3.65(2.58)	12.58(6.43)
infections and infestations	viral upper respiratory tract infection	11	10.73(5.94, 19.4)	10.72(5.95, 19.3)	96.74	3.42(2.6)	10.7(6.52)
infections and infestations	nosocomial infection	4	8.59(3.22, 22.91)	8.58(3.22, 22.86)	26.75	3.1(1.83)	8.57(3.77)
infections and infestations	mastitis	3	7.85(2.53, 24.38)	7.85(2.52, 24.47)	17.9	2.97(1.55)	7.84(3.04)
infections and infestations	pneumonia aspiration	32	6.5(4.59, 9.2)	6.48(4.55, 9.22)	148.25	2.69(2.2)	6.48(4.84)
general disorders and administration site conditions	multi-organ disorder	5	12.22(5.08, 29.39)	12.21(5.05, 29.5)	51.32	3.61(2.45)	12.18(5.84)
general disorders and administration site conditions	catheter site pain	5	10.78(4.48, 25.93)	10.77(4.46, 26.02)	44.23	3.43(2.27)	10.75(5.16)
general disorders and administration site conditions	infusion site extravasation	10	7.83(4.21, 14.57)	7.83(4.18, 14.66)	59.44	2.97(2.11)	7.81(4.65)
general disorders and administration site conditions	accidental death	3	7.54(2.43, 23.4)	7.54(2.42, 23.5)	16.97	2.91(1.5)	7.52(2.92)
general disorders and administration site conditions	foaming at mouth	3	7.32(2.36, 22.72)	7.32(2.35, 22.81)	16.34	2.87(1.45)	7.31(2.83)
general disorders and administration site conditions	atrophy	3	7.19(2.32, 22.31)	7.19(2.31, 22.41)	15.95	2.84(1.43)	7.18(2.78)
vascular disorders	aortic dilatation	4	18.99(7.11, 50.71)	18.98(7.12, 50.57)	67.84	4.24(2.97)	18.9(8.31)
vascular disorders	poor venous access	33	17.52(12.44, 24.68)	17.48(12.53, 24.39)	510.6	4.12(3.64)	17.41(13.07)
vascular disorders	vein rupture	4	12.8(4.8, 34.15)	12.79(4.8, 34.08)	43.36	3.67(2.41)	12.76(5.61)
vascular disorders	jugular vein thrombosis	3	8.35(2.69, 25.93)	8.35(2.68, 26.03)	19.37	3.06(1.64)	8.34(3.23)
vascular disorders	cyanosis	25	7.77(5.25, 11.51)	7.76(5.24, 11.48)	146.89	2.95(2.4)	7.74(5.57)
investigations	chitotriosidase increased	31	5077.83(3014.21, 8554.28)	5064.12(2983.15, 8596.72)	71580.25	11.17(10.55)	2310.49(1493.41)
investigations	blood acid phosphatase increased	6	910.62(376.98, 2199.65)	910.14(376.76, 2198.65)	4487.3	9.55(8.38)	749.7(358.43)
investigations	angiotensin converting enzyme increased	5	147.54(60.48, 359.93)	147.48(61.05, 356.27)	703.01	7.16(5.98)	142.56(67.6)
investigations	immunoglobulins increased	3	33.1(10.63, 103.11)	33.1(10.62, 103.17)	92.66	5.04(3.62)	32.85(12.7)
investigations	antibody test positive	4	11.09(4.15, 29.58)	11.08(4.16, 29.52)	36.6	3.47(2.2)	11.06(4.86)
hepatobiliary disorders	hepatosplenomegaly	22	41.44(27.22, 63.09)	41.36(27.4, 62.42)	858.22	5.36(4.76)	40.97(28.83)
hepatobiliary disorders	chronic hepatic failure	3	22.88(7.36, 71.17)	22.88(7.34, 71.31)	62.42	4.51(3.09)	22.76(8.81)
hepatobiliary disorders	portal hypertension	12	19.75(11.2, 34.84)	19.73(11.18, 34.83)	212.42	4.3(3.51)	19.65(12.22)
hepatobiliary disorders	hepatomegaly	32	15.33(10.83, 21.71)	15.29(10.74, 21.76)	426.03	3.93(3.44)	15.24(11.4)
hepatobiliary disorders	hepatic fibrosis	6	9.04(4.06, 20.14)	9.03(4.04, 20.17)	42.78	3.17(2.1)	9.02(4.61)
pregnancy, puerperium and perinatal conditions	twin pregnancy	4	21.54(8.06, 57.54)	21.53(8.08, 57.37)	77.92	4.42(3.15)	21.43(9.42)
pregnancy, puerperium and perinatal conditions	foetal distress syndrome	4	8.88(3.33, 23.69)	8.88(3.33, 23.66)	27.9	3.15(1.88)	8.86(3.9)
pregnancy, puerperium and perinatal conditions	abortion spontaneous	66	8.03(6.31, 10.24)	7.99(6.32, 10.11)	403.34	3(2.65)	7.98(6.52)
pregnancy, puerperium and perinatal conditions	pregnancy	30	6.86(4.79, 9.82)	6.85(4.81, 9.75)	149.59	2.77(2.26)	6.84(5.06)
gastrointestinal disorders	protein-losing gastroenteropathy	4	43.91(16.4, 117.62)	43.9(16.48, 116.97)	165.98	5.44(4.17)	43.46(19.06)
gastrointestinal disorders	oesophageal varices haemorrhage	7	15.99(7.61, 33.59)	15.98(7.59, 33.65)	97.91	3.99(2.99)	15.92(8.55)
gastrointestinal disorders	varices oesophageal	6	9.91(4.44, 22.07)	9.9(4.43, 22.11)	47.9	3.3(2.23)	9.88(5.05)
gastrointestinal disorders	intra-abdominal haemorrhage	4	8.04(3.01, 21.43)	8.03(3.01, 21.4)	24.58	3(1.74)	8.02(3.53)
blood and lymphatic system disorders	bone marrow infiltration	7	95.97(45.36, 203.03)	95.91(45.54, 201.99)	642.91	6.55(5.54)	93.81(50.11)
blood and lymphatic system disorders	spleen disorder	12	34.31(19.43, 60.57)	34.28(19.42, 60.52)	384.57	5.09(4.3)	34.01(21.14)
blood and lymphatic system disorders	splenomegaly	59	25.02(19.36, 32.34)	24.89(19.29, 32.11)	1345.56	4.63(4.26)	24.76(19.97)
blood and lymphatic system disorders	splenic infarction	4	11.54(4.32, 30.79)	11.53(4.33, 30.72)	38.38	3.52(2.26)	11.51(5.06)
cardiac disorders	cardiopulmonary failure	12	14.42(8.18, 25.43)	14.41(8.16, 25.44)	149.26	3.84(3.06)	14.36(8.94)
cardiac disorders	aortic valve disease	3	8.94(2.88, 27.75)	8.94(2.87, 27.86)	21.1	3.16(1.74)	8.92(3.46)
cardiac disorders	aortic valve incompetence	6	6.8(3.05, 15.15)	6.8(3.04, 15.19)	29.62	2.76(1.69)	6.79(3.47)
skin and subcutaneous tissue disorders	ingrowing nail	3	6.23(2.01, 19.32)	6.22(2, 19.39)	13.14	2.64(1.22)	6.22(2.41)
psychiatric disorders	bipolar i disorder	3	6.39(2.06, 19.85)	6.39(2.05, 19.92)	13.63	2.67(1.26)	6.39(2.48)
metabolism and nutrition disorders	failure to thrive	7	6.41(3.05, 13.45)	6.4(3.04, 13.48)	31.88	2.68(1.68)	6.4(3.44)
eye disorders	strabismus	4	6.74(2.53, 17.96)	6.73(2.53, 17.93)	19.5	2.75(1.48)	6.72(2.96)
congenital, familial and genetic disorders	gaucher's disease	61	6352.95(4274.52, 9441.98)	6319.19(4269.9, 9352.01)	154895.45	11.31(10.86)	2540.67(1823.71)
Abbreviations used in Supplementary Table S2:
SOC: System Organ Class
PT: Preferred Term
CI: Confidence Interval
ROR: Reporting Odds Ratio
PRR: Proportional Reporting Ratio
χ2: Chi-square
IC: Information Component
IC025: lower bound of the 95% confidence interval for IC
EBGM: Empirical Bayes Geometric Mean
EBGM05: lower bound of the 95% confidence interval for EBG
