# Supplementary material for: Evaluation and study of adverse reactions to imiglucerase based on the FAERS database
Source: Orphanet J Rare Dis. 2025 Aug 7;20:406. doi: 10.1186/s13023-025-03934-7 (PMC12329963; doi:10.1186/s13023-025-03934-7)
Supplement: Supplementary file 3 — Additional file 3 File S1: R Script for Imiglucerase Analysis. This file contains the complete R code used for the data processing, signal detection, and primary analysis of imiglucerase adverse event reports presented in the study. [file 13023_2025_3934_MOESM3_ESM.r]

# ==========================================================
#               【 Corrected Code】
# ==========================================================

# 1. Load the faersR and ggplot2 packages
library(faersR)
library(ggplot2)
dic_drug('Imiglucerase|Cerezyme|伊米苷酶')

# 2. Clear all historical filter conditions to ensure a clean start
#    (This is a double-check, especially after restarting R)
filt_clear()


# 3. Set the drug role filter: analyze only reports where the drug is the primary suspect
filt_drug.role(primary.suspect = TRUE)

# 4. [Core Code Modification] The following code sets the time filter from 1994 to 2023.
#    This is the most standard and robust method to define the time range and avoid potential errors.
# Create a vector of years (1994 to 2023)
years_to_filter <- 1994:2023

# Use paste0() to generate quarter names
all_quarters <- paste0(rep(years_to_filter, each = 4), "Q", 1:4)

# Call filt_yearQ to filter by quarter
do.call(filt_yearQ, list(all_quarters))

# 5. Display all currently set filter conditions for verification
#    You should be able to see the settings for Drug Role and Year/Quarter.
filt_show()

# 6. Define the drug names to be searched (including generic and brand names)
#    [Important] The brand name Cerezyme has been added as per reviewer's feedback.
Imiglucerase <- dic_drug('Imiglucerase|Cerezyme|伊米苷酶', file = 'cidian')

# 7. Execute the screening
sc <- screen(Imiglucerase)

# 8. View the summary of the screening results
sc

# 9. Generate and save Table 1, recording the screened AER data
AER_tab1(sc, file = '01 表格1')

# 10. Screen for drug-related signals (SOC and Preferred Terms)
sig_soc(sc = sc,
        ROR = TRUE, PRR = TRUE, chisq = TRUE, IC = TRUE, EBGM = TRUE,
        ROR.3 = 1, PRR.2 = 1,
        top = 100,
        by = NULL,
        rank.n = FALSE, rank.ROR = TRUE, rank.PRR = FALSE,
        rank.chisq = FALSE, rank.IC = FALSE, rank.EBGM = FALSE,
        file = '02 soc_results'
)

# 11. Screen for specific adverse reaction information (Preferred Terms)
sig_pt(sc, rank.ROR = TRUE, sort.soc = TRUE, top = 5)

# 12. Save the results of specific adverse reactions
sig_pt(sc, rank.ROR = TRUE, sort.soc = TRUE, file = '03 specific_adverse_reactions')

# 13. Save the top 30 specific adverse reactions
sig_pt(sc, rank.ROR = TRUE, sort.soc = TRUE, file = '03 top_30_specific_adverse_reactions', top = 30)

# 14. Get the top 10000 screening results
pt <- sig_pt(sc, rank.ROR = TRUE, top = 10000)

# 15. Visualize the IC025 curve
waterfall.IC025(pt)


# Assuming you already have the results from sig_pt
# library(ggplot2) # If not already loaded, it's best to load the ggplot2 package first
# 1. Run the base waterfall function and save the ggplot object to p
library(cowplot)
library(grid)

# 1. Base waterfall plot
p <- waterfall.IC025(
  pt             = pt,
  color          = c("green", "red"),
  legend.tltle   = "log(case number)",
  yline.size     = 0.5,
  yticks.size    = 1,
  yticks.length  = 1.3,
  ytext.size     = 12,
  ytitle.size    = 12,
  x.expand       = 9
) +
  labs(x = NULL) +
  theme(
    axis.text.x  = element_text(angle = 45, hjust = 1),
    axis.ticks.x = element_line()
  )

# 2. Define a white background grob (for the bottom 10% area)
rect_bg <- rectGrob(
  x      = 0.5,    # Center horizontally
  y      = 0.05,   # Center of the bottom 10% area
  width  = 1,      # Full width
  height = 0.10,   # 10% height
  gp     = gpar(fill = "white", col = NA)
)

# 3. Define a text grob to be placed in the white area
text_g <- textGrob(
  "Adverse Event Terms (Ranked by Signal Strength)",
  x     = 0.5,
  y     = 0.05,
  hjust = 0.5,
  vjust = 0.5,
  gp    = gpar(fontsize = 12, fontface = "bold")
)

# 4. Use ggdraw to overlay: main plot (shifted up) + white box + text
final_plot <- ggdraw() +
  # Main plot: y from 0.10 to 1.00, occupying 90% of the height
  draw_plot(p, x = 0, y = 0.10, width = 1, height = 0.90) +
  # Place the white background grob in the bottom 0-0.10 area
  draw_grob(rect_bg) +
  # Place the text there as well
  draw_grob(text_g)

# 5. Display and save the plot
print(final_plot)
ggsave("Figure_with_white_label_bg_and_xaxis.png",
       plot   = final_plot,
       width  = 12,
       height = 8,
       dpi    = 300)


# 16. Plot the flowchart of the drug screening results
flowchart(sc)
