# Supplementary material for: Evaluation and study of adverse reactions to imiglucerase based on the FAERS database
Source: Orphanet J Rare Dis. 2025 Aug 7;20:406. doi: 10.1186/s13023-025-03934-7 (PMC12329963; doi:10.1186/s13023-025-03934-7)
Supplement: Supplementary file 5 — Additional file 5 File S3: R Script for Taliglucerase Alfa Comparative Analysis. This file contains the complete R code used for the comparative signal analysis of taliglucerase alfa. [file 13023_2025_3934_MOESM5_ESM.r]

# ==========================================================
#                Corrected Code
# ==========================================================

# 1. Load the faersR package.
library(faersR)

dic_drug('Taliglucerase |Elelyso |uplyso')
# 2. Clear all previous filters to ensure a clean start.
filt_clear()


# 3. Set the drug role filter to include only reports where the drug is the primary suspect.
filt_drug.role(primary.suspect = TRUE)

# 4. Define the time frame for data extraction by creating a sequence of all quarters from 1994 to 2023.
#    Note: This sets the broadest possible time frame; the final analysis period is determined by data availability.
years_to_filter <- 1994:2023
all_quarters <- paste0(rep(years_to_filter, each = 4), "Q", 1:4)
do.call(filt_yearQ, list(all_quarters))

# 5. Display the current filter settings for verification.
filt_show()

# 6. Define the query terms for the specific drug in this comparative analysis: Taliglucerase (brand names: Elelyso, Uplyso).
#    Note: The va
